# Supplementary material for: Understanding the Causes of Frailty Using a Life-Course Perspective: A Systematic Review
Source: Healthcare (Basel). 2023 Dec 21;12(1):22. doi: 10.3390/healthcare12010022 (PMC10778671; doi:10.3390/healthcare12010022)
Supplement: Supplementary file 1 [file healthcare-12-00022-s001.zip]

Archive with 1 entries (1 files):
- healthcare-2773429-supplementary.pdf
